# Supplementary material for: Pichia sorbitophila, an Interspecies Yeast Hybrid, Reveals Early Steps of Genome Resolution After Polyploidization
Source: G3 (Bethesda). 2012 Feb 1;2(2):299–311. doi: 10.1534/g3.111.000745 (PMC3284337; doi:10.1534/g3.111.000745)
Supplement: Supporting Information [file supp_2.2.299_000745SI.zip]

Archive with 5 entries (2 files):
- 000745SI/
- 000745SI/000745SI.pdf
- __MACOSX/
- __MACOSX/000745SI/
- __MACOSX/000745SI/._000745SI.pdf
